# Supplementary material for: Topological data analysis for discovery in preclinical spinal cord injury and traumatic brain injury
Source: Nat Commun. 2015 Oct 14;6:8581. doi: 10.1038/ncomms9581 (PMC4634208; doi:10.1038/ncomms9581)
Supplement: Supplementary Software 2 — Cervical SCI syndromic network topology. The HTML viewer was exported from the TDA, which contains a drop-down menu (upper right) that allows for rapid exploration through all outcomes and injury models within the network. This visual mapping allows for the reader to orient themselves to the location of each injury models within the topology, and scroll through each outcome over time to view the relationship to recovery. Data-driven discovery of functional deficits in forelimb openfield and grooming tasks in subjects that received 12.5mm weight-drop contusions revealed decreased MN sparing and tissue area at the lesion epicenter in subjects that received either Minocycline or Methylprednisolone, compared to no drug controls. [file ncomms9581-s2.zip]

Archive with 3 entries (2 files):
- Supplementary Software 2.html
- __MACOSX/
- __MACOSX/._Supplementary Software 2.html
