# Supplementary material for: Topological data analysis for discovery in preclinical spinal cord injury and traumatic brain injury
Source: Nat Commun. 2015 Oct 14;6:8581. doi: 10.1038/ncomms9581 (PMC4634208; doi:10.1038/ncomms9581)
Supplement: Supplementary Software 3 — MP treatment trials in thoracic SCI SVD network. The drop-down menu (upper right) allows for rapid exploration through all outcomes and injury models within the network. In a cross-validation test the detrimental effects of methylprednisolone (MP1 and MCP) we saw no significant impact of drug on either functional recovery on the BBB (p=0.24) or tissue sparing (p=0.20) relative to vehicle control. [file ncomms9581-s3.zip]

Archive with 3 entries (2 files):
- Supplementary Software 3.html
- __MACOSX/
- __MACOSX/._Supplementary Software 3.html
