# Supplementary material for: Topological data analysis for discovery in preclinical spinal cord injury and traumatic brain injury
Source: Nat Commun. 2015 Oct 14;6:8581. doi: 10.1038/ncomms9581 (PMC4634208; doi:10.1038/ncomms9581)
Supplement: Supplementary Software 4 — The entire thoracic SCI syndromic network topology. The drop-down menu (upper right) allows for rapid exploration through all outcomes within the network. Data-driven identification of elevated perioperative blood pressure predicting functional deficits following thoracic contusions was uncovered in 2 separate datasets (Figure 5). The relationship between blood pressure and functional deficits was confirmed when all datasets were combined, and assessed over time (Figure 6). All outcomes for tissue sparing, locomotor recovery, bladder function and perioperative vitals and blood gases were mapped onto the network topology for rapid exploration of the relationship between autonomic complications and recovery of locomotion (N=334). [file ncomms9581-s4.zip]

Archive with 3 entries (2 files):
- Supplementary Software 4.html
- __MACOSX/
- __MACOSX/._Supplementary Software 4.html
